# Supplementary material for: 2-Amino-4-phenyl-5,6-dihydro­benzo[h]quinoline-3-carbonitrile–3-amino-1-phenyl-9,10-dihydro­phenanthrene-2,4-dicarbonitrile (5/3)
Source: Acta Crystallogr Sect E Struct Rep Online. 2011 Oct 8;67(Pt 11):o2872. doi: 10.1107/S1600536811040505 (PMC3247607; doi:10.1107/S1600536811040505)
Supplement: Supplementary file 2 [file e-67-o2872-Isup2.hkl]

# 
# h,k,l, Fc-squared, Fo-squared, sigma(Fo-squared) and status flag 
# 
data_I
_shelx_title '  P212121  1252 Friedel pairs merged' 
_shelx_refln_list_code          4 
_shelx_F_calc_maximum      268.33 
_exptl_crystal_F_000       642.00 
_reflns_d_resolution_high  0.8001 
 
loop_ 
 _symmetry_equiv_pos_as_xyz 
 'x, y, z' 
 '-x+1/2, -y, z+1/2' 
 '-x, y+1/2, -z+1/2' 
 'x+1/2, -y+1/2, -z' 
 
_cell_length_a     6.9611 
_cell_length_b    12.6093 
_cell_length_c    17.4933 
_cell_angle_alpha  90.000 
_cell_angle_beta   90.000 
_cell_angle_gamma  90.000 
 
_shelx_F_squared_multiplier     1.000 
 
loop_ 
 _refln_index_h 
 _refln_index_k 
 _refln_index_l 
 _refln_F_squared_calc 
 _refln_F_squared_meas 
 _refln_F_squared_sigma 
 _refln_observed_status 
   2   0   0    72002.21    68706.38     72.28 o 
   4   0   0     6382.77     6887.13     26.00 o 
   6   0   0      111.21      101.39      4.30 o 
   8   0   0        4.23        4.01      0.92 o 
   1   1   0      938.27      864.08      3.58 o 
   2   1   0     1374.59     1405.16      7.31 o 
   3   1   0      416.46      446.02      3.22 o 
   4   1   0      776.77      902.55      7.56 o 
   5   1   0      404.12      384.07      5.25 o 
   6   1   0      432.05      473.02      8.71 o 
   7   1   0       28.07       32.32      1.73 o 
   8   1   0       45.64       44.05      1.62 o 
   0   2   0     6436.89     5904.48     16.82 o 
   1   2   0      314.58      302.51      5.14 o 
   2   2   0     1561.34     1419.46      5.33 o 
   3   2   0        4.87        1.13      0.52 o 
   4   2   0     1443.50     1447.05     17.53 o 
   5   2   0       21.34       19.18      1.32 o 
   6   2   0      435.35      456.26      6.13 o 
   7   2   0        0.38        0.85      0.72 o 
   8   2   0       98.10       85.99     13.00 o 
   1   3   0      640.92      583.68      7.77 o 
   2   3   0      653.98      624.54      6.69 o 
   3   3   0     2607.08     2667.34     15.72 o 
   4   3   0      497.50      500.30     11.13 o 
   5   3   0      154.26      145.94      3.64 o 
   6   3   0       73.73       80.73      2.63 o 
   7   3   0        7.76        9.15      0.76 o 
   8   3   0        4.61        7.49      1.06 o 
   0   4   0     2961.82     2751.18     16.65 o 
   1   4   0      919.98      928.60      6.65 o 
   2   4   0     1768.83     1717.30     39.93 o 
   3   4   0      311.61      344.15      8.82 o 
   4   4   0      379.06      361.34     10.13 o 
   5   4   0        2.32        3.45      0.97 o 
   6   4   0      203.66      204.99      3.40 o 
   7   4   0       13.21       10.92      1.55 o 
   8   4   0       31.03       30.00      1.59 o 
   1   5   0       16.65       12.57      0.94 o 
   2   5   0       54.52       52.42      3.38 o 
   3   5   0        5.94        2.97      1.29 o 
   4   5   0       64.46       67.80      4.71 o 
   5   5   0        3.84        4.57      0.82 o 
   6   5   0      107.01      107.52      3.33 o 
   7   5   0        7.74        9.96      1.41 o 
   8   5   0       21.57       20.90      1.15 o 
   0   6   0     3944.24     4112.72     17.52 o 
   1   6   0     5342.08     5570.79     21.64 o 
   2   6   0      725.88      738.12     13.31 o 
   3   6   0      238.52      256.55      8.73 o 
   4   6   0      272.87      260.06      3.68 o 
   5   6   0        0.63        0.66      0.83 o 
   6   6   0       12.85       14.38      1.33 o 
   7   6   0       11.11       11.18      1.96 o 
   1   7   0       23.17       25.02      1.69 o 
   2   7   0       31.97       25.52      2.73 o 
   3   7   0      274.47      291.80      9.83 o 
   4   7   0        0.00        0.31      0.61 o 
   5   7   0      163.36      186.47      7.64 o 
   6   7   0       26.10       24.96      3.39 o 
   7   7   0       33.36       27.03      2.35 o 
   0   8   0      245.20      248.50      5.14 o 
   1   8   0       79.58       95.19      4.02 o 
   2   8   0        1.14        2.02      1.19 o 
   3   8   0        0.09        0.86      0.62 o 
   4   8   0      196.20      206.67      4.41 o 
   5   8   0       38.38       42.58      4.15 o 
   6   8   0        0.69       -0.97      1.53 o 
   7   8   0        3.86        2.53      0.94 o 
   1   9   0       31.77       28.78      2.06 o 
   2   9   0      669.04      619.16      8.10 o 
   3   9   0       81.81       86.35      2.81 o 
   4   9   0      257.97      258.89      5.80 o 
   5   9   0        9.28        6.84      2.20 o 
   6   9   0       12.02       11.33      2.16 o 
   0  10   0       96.19      105.16      3.97 o 
   1  10   0        3.06        1.37      0.90 o 
   2  10   0       54.05       59.35      2.03 o 
   3  10   0       79.19       71.33      3.40 o 
   4  10   0       17.20       13.26      1.25 o 
   5  10   0        3.61        2.73      1.80 o 
   6  10   0        5.41        5.42      1.55 o 
   1  11   0       12.05        8.40      1.09 o 
   2  11   0       26.87       22.53      1.71 o 
   3  11   0       89.02       88.18      3.35 o 
   4  11   0       25.66       20.11      1.36 o 
   5  11   0        0.12        0.73      1.45 o 
   6  11   0        3.78        4.38      1.06 o 
   0  12   0       51.11       49.91      2.35 o 
   1  12   0      476.26      410.92      4.98 o 
   2  12   0       10.31       11.10      1.09 o 
   3  12   0      157.03      156.55      3.44 o 
   4  12   0        0.00        0.07      0.91 o 
   5  12   0        0.65        1.63      1.12 o 
   1  13   0        1.70        0.67      0.50 o 
   2  13   0       65.00       64.43      1.92 o 
   3  13   0       21.06       18.34      0.90 o 
   4  13   0       15.54       14.12      0.85 o 
   0  14   0        1.24        1.55      0.55 o 
   1  14   0       30.44       26.33      1.13 o 
   2  14   0        6.64        5.56      0.55 o 
   3  14   0       17.21       13.07      0.90 o 
   1  15   0       23.95       30.13      2.13 o 
   2  15   0        9.82        9.40      1.26 o 
   1   0   1     1020.36      977.64      4.15 o 
   2   0   1     2047.13     2129.84      5.80 o 
   3   0   1      142.16      134.16      1.54 o 
   4   0   1     1367.85     1451.60      9.46 o 
   5   0   1        0.61        1.03      0.82 o 
   6   0   1      163.24      176.20      3.93 o 
   7   0   1        1.96        2.20      0.84 o 
   8   0   1       61.40       61.30      2.08 o 
   0   1   1     5831.72     5488.34     57.04 o 
   1   1   1     5235.52     4902.40     11.96 o 
   2   1   1    15378.32    14772.54     48.76 o 
   3   1   1      531.99      576.45      2.85 o 
   4   1   1     2543.71     2499.04     11.33 o 
   5   1   1       62.19       60.05      1.78 o 
   6   1   1      455.26      452.86      6.42 o 
   7   1   1       29.34       30.74      1.20 o 
   8   1   1       36.23       36.25      0.97 o 
   0   2   1      352.57      334.10      3.74 o 
   1   2   1      358.08      364.73      3.37 o 
   2   2   1     1080.55     1027.05      3.89 o 
   3   2   1      378.20      402.91      3.91 o 
   4   2   1       86.42      110.69     13.34 o 
   5   2   1        9.56        9.42      0.77 o 
   6   2   1        9.93       13.10      0.95 o 
   7   2   1       67.83       78.71      1.74 o 
   8   2   1       15.94       16.52      1.21 o 
   0   3   1      517.34      509.26      3.43 o 
   1   3   1      298.42      251.69      4.58 o 
   2   3   1       83.58       90.73      2.16 o 
   3   3   1      180.41      183.68      3.46 o 
   4   3   1      143.96      147.00      3.48 o 
   5   3   1       23.32       22.12      0.92 o 
   6   3   1       60.28       56.54      2.34 o 
   7   3   1        8.81        8.55      0.59 o 
   8   3   1       36.43       38.80      1.37 o 
   0   4   1      793.91      744.11      4.16 o 
   1   4   1     1250.21     1209.72      6.63 o 
   2   4   1      902.04      872.33      7.58 o 
   3   4   1      377.97      355.26      7.18 o 
   4   4   1      193.35      194.63      5.27 o 
   5   4   1       51.06       47.38      1.94 o 
   6   4   1        5.87        5.81      0.67 o 
   7   4   1        5.81        5.22      0.92 o 
   8   4   1       16.49       20.03      0.94 o 
   0   5   1     1614.67     1646.99      7.08 o 
   1   5   1       82.21       82.05      1.58 o 
   2   5   1      921.41      927.89      6.95 o 
   3   5   1      396.58      386.75      7.09 o 
   4   5   1      236.61      245.22      6.19 o 
   5   5   1      142.21      143.13      2.57 o 
   6   5   1       33.47       33.71      1.39 o 
   7   5   1       27.70       25.75      1.41 o 
   8   5   1        8.58        8.76      0.83 o 
   0   6   1       91.95      116.18      2.11 o 
   1   6   1      611.96      673.88      7.91 o 
   2   6   1      187.49      203.98      5.02 o 
   3   6   1      249.03      262.72      6.24 o 
   4   6   1      201.02      206.88      2.56 o 
   5   6   1       82.80       83.99      2.08 o 
   6   6   1       39.53       41.96      1.49 o 
   7   6   1        9.28       11.92      1.07 o 
   0   7   1      268.52      297.25      5.24 o 
   1   7   1      587.26      647.13      5.77 o 
   2   7   1      211.42      204.25      5.38 o 
   3   7   1      315.54      330.32      7.40 o 
   4   7   1      117.42      110.76      1.98 o 
   5   7   1       41.52       39.23      2.64 o 
   6   7   1       72.07       71.83      3.71 o 
   7   7   1        2.90        2.46      0.55 o 
   0   8   1      347.07      335.09      4.22 o 
   1   8   1       61.05       62.61      1.98 o 
   2   8   1      215.45      211.33      9.39 o 
   3   8   1       40.84       38.74      1.30 o 
   4   8   1       59.54       64.66      1.63 o 
   5   8   1        7.60        8.63      1.68 o 
   6   8   1        0.67        0.05      1.08 o 
   7   8   1       15.70       10.08      0.98 o 
   0   9   1        0.30        0.61      0.51 o 
   1   9   1       62.94       65.57      1.74 o 
   2   9   1       73.62       71.56      1.48 o 
   3   9   1       87.01       78.27      1.90 o 
   4   9   1       28.32       26.19      1.27 o 
   5   9   1        2.84        1.73      1.25 o 
   6   9   1        7.06        9.05      1.40 o 
   0  10   1        5.68        6.52      0.79 o 
   1  10   1        1.54        1.76      0.41 o 
   2  10   1       51.99       44.92      1.25 o 
   3  10   1      263.16      249.86      3.91 o 
   4  10   1       71.09       74.69      2.01 o 
   5  10   1        5.50        3.58      2.00 o 
   6  10   1       10.34       11.28      1.34 o 
   0  11   1       26.81       21.81      1.37 o 
   1  11   1      147.35      124.47      2.36 o 
   2  11   1      104.43      101.21      2.42 o 
   3  11   1       40.79       36.56      1.42 o 
   4  11   1        8.40        8.31      0.81 o 
   5  11   1       46.18       50.98      3.36 o 
   6  11   1        0.98        1.37      0.62 o 
   0  12   1      186.96      173.43      3.31 o 
   1  12   1      251.34      206.77      2.39 o 
   2  12   1       55.41       53.64      1.58 o 
   3  12   1       78.20       69.04      1.63 o 
   4  12   1        6.72        4.12      0.75 o 
   5  12   1       31.87       28.69      2.37 o 
   0  13   1       94.50       80.52      1.95 o 
   1  13   1        7.68        5.53      0.49 o 
   2  13   1        1.73        2.12      0.37 o 
   3  13   1       17.73       16.62      0.68 o 
   4  13   1        2.33        2.06      0.34 o 
   0  14   1       19.02       16.04      0.80 o 
   1  14   1       28.70       23.52      0.85 o 
   2  14   1        4.55        2.80      0.36 o 
   3  14   1       13.93       12.39      1.04 o 
   0  15   1        1.14        0.22      0.36 o 
   1  15   1       20.71       19.69      0.70 o 
   2  15   1        7.94        7.59      0.84 o 
   0   0   2     2071.12     2106.21      6.73 o 
   1   0   2     1599.62     1330.94      4.42 o 
   2   0   2      581.77      501.88      2.53 o 
   3   0   2      135.20      124.30      1.61 o 
   4   0   2        1.03        5.53      2.04 o 
   5   0   2        0.03        1.14      1.26 o 
   6   0   2        5.08        3.47      0.95 o 
   7   0   2        0.00        1.17      0.76 o 
   8   0   2        3.55        4.12      0.99 o 
   0   1   2     1549.38     1418.65      3.55 o 
   1   1   2     3259.42     3064.68     12.17 o 
   2   1   2      619.99      556.30      3.39 o 
   3   1   2       37.04       35.91      0.92 o 
   4   1   2      199.73      196.84      2.75 o 
   5   1   2      207.64      200.55      5.48 o 
   6   1   2      164.80      168.13      2.72 o 
   7   1   2       22.56       28.01      1.13 o 
   8   1   2       38.06       41.00      0.91 o 
   0   2   2       41.51       46.67      1.19 o 
   1   2   2      244.27      229.37      2.64 o 
   2   2   2     2871.35     2647.58     29.65 o 
   3   2   2      322.91      346.83      3.34 o 
   4   2   2      633.53      655.08      8.97 o 
   5   2   2       87.22       80.31      2.15 o 
   6   2   2      177.24      176.41      2.74 o 
   7   2   2       10.99       10.09      0.83 o 
   8   2   2       19.69       17.82      0.84 o 
   0   3   2     1104.00     1108.31      4.38 o 
   1   3   2      404.09      352.22      3.70 o 
   2   3   2      223.01      186.12      3.12 o 
   3   3   2        1.82        3.42      0.46 o 
   4   3   2      198.75      189.06      4.80 o 
   5   3   2       86.80       76.08      1.50 o 
   6   3   2      105.29      100.57      1.86 o 
   7   3   2       10.75        8.45      0.58 o 
   8   3   2       13.40       13.23      0.86 o 
   0   4   2       33.84       33.09      0.85 o 
   1   4   2      870.42      824.13      4.26 o 
   2   4   2      108.01      112.56      2.67 o 
   3   4   2      185.54      188.92      4.85 o 
   4   4   2        3.95        5.04      0.87 o 
   5   4   2       47.81       50.14      1.18 o 
   6   4   2       29.31       31.06      1.08 o 
   7   4   2        7.08        7.11      0.70 o 
   8   4   2        7.53        8.44      0.97 o 
   0   5   2     5243.76     5380.96     12.77 o 
   1   5   2      222.77      244.69      2.47 o 
   2   5   2     1007.43      988.36      6.77 o 
   3   5   2       91.29      105.52      3.10 o 
   4   5   2       42.87       37.05      2.50 o 
   5   5   2       15.93       17.29      0.98 o 
   6   5   2        3.90        3.50      0.66 o 
   7   5   2       10.04       10.48      0.85 o 
   8   5   2        3.27        3.14      0.62 o 
   0   6   2      677.76      751.23      5.97 o 
   1   6   2      342.82      344.70      4.66 o 
   2   6   2       70.01       83.80      3.27 o 
   3   6   2      112.68      122.98      4.31 o 
   4   6   2       73.35       71.17      1.73 o 
   5   6   2       36.79       38.71      1.74 o 
   6   6   2        2.99        3.76      0.66 o 
   7   6   2        7.73       10.21      1.05 o 
   0   7   2      313.58      340.80      3.94 o 
   1   7   2       31.21       31.43      1.17 o 
   2   7   2       55.77       54.95      2.86 o 
   3   7   2      130.15      127.03      4.62 o 
   4   7   2        9.76       12.50      0.81 o 
   5   7   2       52.21       46.74      1.96 o 
   6   7   2       14.51       18.30      1.29 o 
   7   7   2       14.44       11.10      0.76 o 
   0   8   2      121.44      115.21      2.95 o 
   1   8   2      250.28      240.57      3.83 o 
   2   8   2       31.84       35.47      2.42 o 
   3   8   2      851.19      798.37      9.41 o 
   4   8   2      105.27       97.92      1.98 o 
   5   8   2       71.62       63.79      3.46 o 
   6   8   2       11.42       13.19      1.66 o 
   7   8   2       17.34        9.42      0.88 o 
   0   9   2       13.22       14.90      1.21 o 
   1   9   2       54.70       49.06      1.42 o 
   2   9   2       40.31       41.86      1.29 o 
   3   9   2       47.82       48.26      1.52 o 
   4   9   2       30.35       31.92      1.19 o 
   5   9   2       17.02       14.48      2.01 o 
   6   9   2        0.87        0.82      0.94 o 
   0  10   2        1.94        3.54      1.22 o 
   1  10   2       56.75       44.25      1.23 o 
   2  10   2       44.93       42.36      1.21 o 
   3  10   2      155.96      146.01      2.74 o 
   4  10   2        6.95        6.69      0.93 o 
   5  10   2       21.39       18.74      2.06 o 
   6  10   2        9.93       11.87      1.33 o 
   0  11   2       64.44       46.88      1.74 o 
   1  11   2      232.93      174.75      2.42 o 
   2  11   2        3.76        4.61      0.85 o 
   3  11   2      236.35      211.63      3.91 o 
   4  11   2        1.12        0.68      0.57 o 
   5  11   2       36.28       32.90      2.18 o 
   6  11   2       15.48       18.25      1.58 o 
   0  12   2        0.27       -0.04      0.50 o 
   1  12   2      118.23       94.12      1.93 o 
   2  12   2       53.37       53.01      1.74 o 
   3  12   2       31.39       27.77      1.40 o 
   4  12   2        4.37        3.91      0.72 o 
   5  12   2        6.52        5.11      0.90 o 
   0  13   2        4.00        3.38      1.05 o 
   1  13   2       89.12       77.72      1.79 o 
   2  13   2        4.54        3.19      0.44 o 
   3  13   2      124.12      130.75      1.71 o 
   4  13   2       12.11       11.88      0.71 o 
   0  14   2       10.92       11.11      0.86 o 
   1  14   2       11.04        9.51      0.69 o 
   2  14   2       38.41       38.06      1.19 o 
   3  14   2        6.98        5.30      0.48 o 
   0  15   2        1.58        2.58      0.47 o 
   1  15   2        7.22        7.21      0.82 o 
   2  15   2        6.04        6.82      0.62 o 
   1   0   3     1799.14     1789.01      8.65 o 
   2   0   3      349.52      311.08      2.93 o 
   3   0   3      315.48      310.15      4.38 o 
   4   0   3      160.48      180.48      3.76 o 
   5   0   3        4.29        3.32      0.94 o 
   6   0   3       18.92       19.23      3.24 o 
   7   0   3       20.78       22.23      1.49 o 
   8   0   3        2.28        1.92      1.02 o 
   0   1   3     2150.43     2063.02      4.39 o 
   1   1   3     1822.31     1640.57      6.19 o 
   2   1   3      617.49      585.62      4.79 o 
   3   1   3       42.48       45.25      1.31 o 
   4   1   3      229.11      230.87      2.72 o 
   5   1   3        7.25       11.09      0.75 o 
   6   1   3        6.45        7.23      0.79 o 
   7   1   3        8.64        8.10      0.72 o 
   8   1   3        1.44        1.73      0.50 o 
   0   2   3     3181.90     3025.18     10.87 o 
   1   2   3     3028.21     2924.20      9.90 o 
   2   2   3       16.55       22.13      0.89 o 
   3   2   3      470.08      495.96      4.12 o 
   4   2   3      183.40      203.90      3.08 o 
   5   2   3       21.00       21.87      0.85 o 
   6   2   3       51.80       57.42      1.60 o 
   7   2   3       21.82       22.83      0.90 o 
   8   2   3       14.59       13.68      1.03 o 
   0   3   3      338.54      324.81      3.24 o 
   1   3   3       21.83       16.62      0.84 o 
   2   3   3       22.01       22.52      1.19 o 
   3   3   3       54.33       61.29      1.85 o 
   4   3   3       57.52       56.35      2.76 o 
   5   3   3       21.44       26.95      0.92 o 
   6   3   3       10.47       12.28      0.69 o 
   7   3   3        1.16        1.41      0.45 o 
   8   3   3        3.45        3.36      1.58 o 
   0   4   3     2241.85     2235.85      6.88 o 
   1   4   3      294.95      311.63      4.01 o 
   2   4   3      310.49      322.34      4.55 o 
   3   4   3       18.19       17.61      0.93 o 
   4   4   3      195.22      203.85      5.39 o 
   5   4   3        0.77        1.44      0.38 o 
   6   4   3       51.42       55.66      1.61 o 
   7   4   3        5.69        4.53      0.55 o 
   8   4   3        8.31        7.87      1.09 o 
   0   5   3        3.89        4.51      0.58 o 
   1   5   3      226.04      210.33      3.09 o 
   2   5   3      645.40      650.95      7.02 o 
   3   5   3       95.17      110.14      3.23 o 
   4   5   3      113.45      101.90      2.40 o 
   5   5   3       12.40       14.92      0.75 o 
   6   5   3       14.70       16.54      0.98 o 
   7   5   3        2.93        4.26      0.63 o 
   8   5   3        2.56        3.23      0.43 o 
   0   6   3        1.28        0.97      0.34 o 
   1   6   3      381.45      392.78      4.58 o 
   2   6   3       74.83       68.46      2.04 o 
   3   6   3       88.03       85.18      3.02 o 
   4   6   3        3.83        5.18      0.69 o 
   5   6   3       33.59       29.81      1.78 o 
   6   6   3       12.40       12.63      0.99 o 
   7   6   3        5.09        3.75      0.53 o 
   0   7   3       38.11       37.98      1.35 o 
   1   7   3       11.06       14.25      0.83 o 
   2   7   3       11.93       10.13      1.55 o 
   3   7   3      247.67      222.53      3.30 o 
   4   7   3       52.17       49.33      1.67 o 
   5   7   3        0.68        0.11      0.77 o 
   6   7   3        5.78        5.03      0.88 o 
   7   7   3        1.82        3.13      0.75 o 
   0   8   3      390.54      396.63      5.50 o 
   1   8   3       21.46       20.36      1.05 o 
   2   8   3      414.85      403.83      4.04 o 
   3   8   3       56.21       52.40      1.43 o 
   4   8   3       34.46       33.92      1.41 o 
   5   8   3        3.60        4.92      1.74 o 
   6   8   3       34.12       30.78      2.23 o 
   7   8   3        1.63        0.55      1.28 o 
   0   9   3      167.14      141.28      3.13 o 
   1   9   3       49.25       55.00      1.52 o 
   2   9   3      370.61      314.18      3.25 o 
   3   9   3       71.83       67.03      1.48 o 
   4   9   3       17.59       15.68      1.03 o 
   5   9   3       13.86       14.61      1.95 o 
   6   9   3        5.61        5.23      1.48 o 
   0  10   3        2.13        1.00      0.76 o 
   1  10   3       38.26       30.73      1.14 o 
   2  10   3      137.37      130.32      2.74 o 
   3  10   3       35.78       37.41      1.77 o 
   4  10   3       10.45       11.14      1.09 o 
   5  10   3       23.63       26.91      2.27 o 
   6  10   3        7.01        7.29      1.03 o 
   0  11   3        1.24        1.93      0.78 o 
   1  11   3       98.41       87.14      2.02 o 
   2  11   3       47.35       48.93      1.90 o 
   3  11   3       28.92       25.85      1.47 o 
   4  11   3       19.66       21.92      1.28 o 
   5  11   3       12.07        8.94      1.53 o 
   6  11   3        3.62        4.25      0.67 o 
   0  12   3        6.83        4.26      0.89 o 
   1  12   3       36.97       34.02      1.26 o 
   2  12   3       27.13       26.71      1.08 o 
   3  12   3       37.51       34.22      1.52 o 
   4  12   3        6.01        5.25      0.61 o 
   5  12   3       37.75       40.56      1.84 o 
   0  13   3       72.20       66.15      2.57 o 
   1  13   3        5.33        5.18      0.74 o 
   2  13   3       45.30       42.26      1.40 o 
   3  13   3        7.13        7.08      0.60 o 
   4  13   3       20.29       16.58      0.78 o 
   0  14   3       48.80       50.47      1.95 o 
   1  14   3        7.60        7.32      0.61 o 
   2  14   3       10.98       11.48      0.71 o 
   3  14   3       34.47       34.15      1.08 o 
   0  15   3        0.42       -0.14      0.44 o 
   1  15   3       13.45       12.23      0.65 o 
   2  15   3       11.97       14.51      0.86 o 
   0   0   4     5685.49     5396.39     14.88 o 
   1   0   4     1711.39     1516.22     10.11 o 
   2   0   4       54.67       59.54      1.63 o 
   3   0   4      151.90      163.52      2.64 o 
   4   0   4       63.06       50.77      2.93 o 
   5   0   4        2.60        1.09      0.56 o 
   6   0   4        5.25        6.23      2.00 o 
   7   0   4       18.90       22.95      1.46 o 
   8   0   4        0.10        0.26      0.44 o 
   0   1   4      238.80      217.27      2.48 o 
   1   1   4      718.65      606.58      6.96 o 
   2   1   4      170.71      167.77      1.71 o 
   3   1   4      582.72      577.56      4.00 o 
   4   1   4       87.88       89.06      2.02 o 
   5   1   4      128.25      129.90      1.99 o 
   6   1   4       81.33       86.47      2.73 o 
   7   1   4        8.65        8.73      0.65 o 
   8   1   4        3.28        3.57      0.39 o 
   0   2   4     1232.61     1243.33      7.32 o 
   1   2   4      275.69      235.45      3.99 o 
   2   2   4      228.19      239.37      3.23 o 
   3   2   4      203.48      237.05      3.01 o 
   4   2   4      142.29      147.39      2.71 o 
   5   2   4      125.44      129.17      2.18 o 
   6   2   4       12.33       10.87      0.75 o 
   7   2   4       60.11       64.36      1.57 o 
   8   2   4        4.54        4.00      0.71 o 
   0   3   4      835.19      783.37      4.33 o 
   1   3   4      129.97      130.92      2.27 o 
   2   3   4      241.99      224.62     11.83 o 
   3   3   4      114.37      124.04      2.66 o 
   4   3   4      189.86      199.82      3.95 o 
   5   3   4       12.08       11.06      0.67 o 
   6   3   4       12.59       12.77      0.70 o 
   7   3   4        9.94        9.99      0.67 o 
   8   3   4        0.66       -0.12      0.34 o 
   0   4   4      133.26      150.57      2.05 o 
   1   4   4      546.56      488.17     19.00 o 
   2   4   4      326.94      351.81      4.89 o 
   3   4   4       82.35       84.42      2.30 o 
   4   4   4        8.29        8.84      1.35 o 
   5   4   4       29.96       34.33      0.97 o 
   6   4   4       37.48       36.92      1.36 o 
   7   4   4        8.74        9.03      0.66 o 
   8   4   4       19.26       16.87      1.64 o 
   0   5   4        5.86        8.07      0.53 o 
   1   5   4       34.36       35.66      1.35 o 
   2   5   4      488.67      523.27      8.20 o 
   3   5   4       10.66       15.12      1.65 o 
   4   5   4      138.31      139.46      2.35 o 
   5   5   4        0.39        0.57      0.40 o 
   6   5   4        7.27        7.04      0.74 o 
   7   5   4        6.62        6.39      0.79 o 
   8   5   4        7.31        5.61      0.69 o 
   0   6   4      489.91      488.10      4.32 o 
   1   6   4      223.47      227.28      2.74 o 
   2   6   4      144.73      133.19      2.93 o 
   3   6   4       39.11       42.53      2.21 o 
   4   6   4       93.58       93.12      2.03 o 
   5   6   4        5.98        3.79      0.86 o 
   6   6   4       19.92       21.98      1.09 o 
   7   6   4        5.60        7.35      0.88 o 
   0   7   4       33.23       33.98      1.54 o 
   1   7   4       51.87       52.01      1.54 o 
   2   7   4      260.33      243.20      5.03 o 
   3   7   4       66.45       57.36      1.60 o 
   4   7   4      200.31      199.26      3.25 o 
   5   7   4       10.31        9.09      1.19 o 
   6   7   4      127.59      122.22      2.88 o 
   7   7   4        0.19       -0.32      0.51 o 
   0   8   4      150.78      177.64      3.72 o 
   1   8   4      106.23      104.91      2.29 o 
   2   8   4      185.00      182.08      2.56 o 
   3   8   4      117.18      105.44      2.12 o 
   4   8   4      346.26      352.85      4.25 o 
   5   8   4       14.34       14.66      1.86 o 
   6   8   4       48.19       48.99      4.24 o 
   7   8   4        0.35        0.24      0.85 o 
   0   9   4       13.21       14.97      1.14 o 
   1   9   4      114.46      109.68      1.98 o 
   2   9   4      383.52      370.50      3.53 o 
   3   9   4       37.95       32.67      1.35 o 
   4   9   4      217.98      223.15      3.40 o 
   5   9   4       42.66       40.11      2.72 o 
   6   9   4       25.65       27.17      1.84 o 
   0  10   4       14.48       14.86      1.39 o 
   1  10   4        9.07        6.28      0.60 o 
   2  10   4       83.70       83.23      2.40 o 
   3  10   4       37.93       29.74      1.57 o 
   4  10   4       10.35       11.39      0.90 o 
   5  10   4       11.48       12.13      1.59 o 
   6  10   4       25.77       29.60      1.64 o 
   0  11   4      122.27      110.94      3.59 o 
   1  11   4       12.29       13.86      0.90 o 
   2  11   4        3.94        2.61      0.77 o 
   3  11   4        1.26        1.93      0.70 o 
   4  11   4       19.85       20.01      1.23 o 
   5  11   4       14.99       11.95      1.39 o 
   6  11   4        6.03        5.62      1.14 o 
   0  12   4        0.72        1.71      0.77 o 
   1  12   4       32.73       26.60      1.15 o 
   2  12   4        2.10        2.61      0.59 o 
   3  12   4        1.60        1.82      0.63 o 
   4  12   4        5.70        5.46      0.68 o 
   5  12   4       11.10       13.85      1.13 o 
   0  13   4       34.50       33.91      1.86 o 
   1  13   4       93.18       82.42      2.23 o 
   2  13   4        5.98        6.43      0.65 o 
   3  13   4       29.47       28.55      1.00 o 
   4  13   4       11.15       13.07      0.68 o 
   0  14   4       13.10        8.08      1.51 o 
   1  14   4        9.73        7.14      0.67 o 
   2  14   4        6.42        9.61      0.70 o 
   3  14   4        2.88        3.10      0.42 o 
   0  15   4        0.37        0.59      0.45 o 
   1  15   4      107.95      125.21      2.80 o 
   2  15   4       17.16       19.92      1.58 o 
   1   0   5       74.93      108.08      3.04 o 
   2   0   5      137.36      148.15      2.33 o 
   3   0   5       30.97       27.31      1.50 o 
   4   0   5       26.69       23.35      1.58 o 
   5   0   5       64.54       71.51      2.18 o 
   6   0   5        6.54        3.33      1.18 o 
   7   0   5       10.31       13.52      1.22 o 
   8   0   5        1.75        2.15      0.48 o 
   0   1   5     7664.79     7194.04     14.73 o 
   1   1   5     2076.98     1915.16     14.30 o 
   2   1   5      465.40      462.28      2.85 o 
   3   1   5       28.71       33.41      1.04 o 
   4   1   5       53.65       58.45      1.72 o 
   5   1   5       79.02       83.48      1.42 o 
   6   1   5        0.92        0.62      0.68 o 
   7   1   5        3.49        3.80      0.59 o 
   8   1   5        2.31        1.00      0.29 o 
   0   2   5      261.24      274.07      2.05 o 
   1   2   5     3491.73     3342.79     33.60 o 
   2   2   5      126.77      123.84      2.44 o 
   3   2   5      296.57      323.49      4.40 o 
   4   2   5       28.82       30.04      1.15 o 
   5   2   5       50.60       49.80      1.15 o 
   6   2   5        4.21        5.18      0.64 o 
   7   2   5        4.94        5.05      0.59 o 
   8   2   5        8.24        7.55      0.53 o 
   0   3   5      203.65      173.89      2.10 o 
   1   3   5      237.99      241.41      3.78 o 
   2   3   5      111.25      130.28      3.54 o 
   3   3   5       85.23       87.38      2.36 o 
   4   3   5      108.83      118.75      3.15 o 
   5   3   5       21.73       24.28      0.85 o 
   6   3   5       66.20       73.96      1.91 o 
   7   3   5       11.24       11.78      0.76 o 
   8   3   5        6.35        4.62      0.56 o 
   0   4   5        4.91       10.49      0.66 o 
   1   4   5       80.45       73.50      2.76 o 
   2   4   5      311.41      323.17      9.00 o 
   3   4   5      105.82      113.60      2.80 o 
   4   4   5      131.91      141.81      4.77 o 
   5   4   5        1.14        1.55      0.50 o 
   6   4   5       15.87       17.62      0.99 o 
   7   4   5        1.45        1.69      0.56 o 
   8   4   5        3.95        2.41      0.41 o 
   0   5   5       45.57       54.80      1.44 o 
   1   5   5       21.28       14.80      1.43 o 
   2   5   5       15.10       17.40      2.26 o 
   3   5   5      243.15      252.04     12.06 o 
   4   5   5       47.72       49.24      1.13 o 
   5   5   5      103.69      108.11      1.94 o 
   6   5   5       14.66       13.70      1.23 o 
   7   5   5       18.73       20.93      3.04 o 
   0   6   5      264.32      302.31      3.68 o 
   1   6   5       20.34       18.65      0.93 o 
   2   6   5      107.51      107.60      3.71 o 
   3   6   5        6.77        5.07      1.17 o 
   4   6   5       23.18       26.48      1.02 o 
   5   6   5        7.75        7.16      0.80 o 
   6   6   5       26.02       24.22      1.43 o 
   7   6   5        7.44        6.82      0.63 o 
   0   7   5      431.60      436.28      5.37 o 
   1   7   5      273.61      271.60      4.69 o 
   2   7   5       18.61       23.22      1.63 o 
   3   7   5        4.67        4.86      0.58 o 
   4   7   5        3.62        2.35      0.61 o 
   5   7   5       54.03       52.21      2.71 o 
   6   7   5       66.21       73.59      2.19 o 
   7   7   5        3.43        4.31      0.63 o 
   0   8   5     1201.40     1179.57     19.25 o 
   1   8   5      296.43      277.01      5.16 o 
   2   8   5      417.93      411.68      3.46 o 
   3   8   5       31.33       30.00      1.39 o 
   4   8   5      174.97      174.66      3.02 o 
   5   8   5       26.95       39.71      2.00 o 
   6   8   5       41.36       42.64      1.54 o 
   7   8   5        7.32        8.15      1.31 o 
   0   9   5      545.73      507.33      5.92 o 
   1   9   5      107.55      103.39      1.93 o 
   2   9   5      366.91      360.50      3.68 o 
   3   9   5      315.69      313.24      3.95 o 
   4   9   5       29.54       32.79      1.39 o 
   5   9   5       15.41       17.83      1.85 o 
   6   9   5       43.64       52.07      3.90 o 
   0  10   5      438.39      426.99      8.38 o 
   1  10   5      184.85      178.97      2.77 o 
   2  10   5       30.04       36.64      1.64 o 
   3  10   5      547.78      534.14      5.47 o 
   4  10   5      154.56      174.63      2.88 o 
   5  10   5       89.16       88.46      3.42 o 
   6  10   5       27.75       28.24      1.72 o 
   0  11   5       18.54       17.62      1.56 o 
   1  11   5       81.94       82.51      1.98 o 
   2  11   5       78.97       79.44      3.00 o 
   3  11   5       93.55       98.40      2.58 o 
   4  11   5       75.56       86.29      3.58 o 
   5  11   5        1.30        0.81      0.80 o 
   0  12   5        0.61        0.55      0.69 o 
   1  12   5       41.22       43.99      1.96 o 
   2  12   5       16.24       19.80      1.11 o 
   3  12   5       31.09       33.57      1.44 o 
   4  12   5       10.45        9.13      0.94 o 
   5  12   5       14.78       13.46      0.72 o 
   0  13   5      193.10      205.73      5.56 o 
   1  13   5        4.25        5.53      0.71 o 
   2  13   5       37.98       41.28      1.32 o 
   3  13   5        4.55        6.28      0.62 o 
   4  13   5        1.96        1.83      0.64 o 
   0  14   5       47.16       55.40      1.96 o 
   1  14   5       25.77       27.25      1.13 o 
   2  14   5       38.62       44.59      1.34 o 
   3  14   5       27.38       30.10      0.96 o 
   0  15   5       11.05       12.12      1.01 o 
   1  15   5       67.39       75.83      1.78 o 
   0   0   6     8243.15     7853.49     21.87 o 
   1   0   6      156.25      135.72      3.58 o 
   2   0   6       51.17       46.33      1.40 o 
   3   0   6       52.41       47.87      2.06 o 
   4   0   6        6.39        8.82      1.05 o 
   5   0   6       38.93       39.35      1.70 o 
   6   0   6       29.75       26.40      1.79 o 
   7   0   6        2.16        2.84      1.12 o 
   8   0   6        0.03       -0.60      0.60 o 
   0   1   6       19.15       28.69      0.87 o 
   1   1   6     2141.92     2006.20      9.82 o 
   2   1   6      499.96      501.60      3.17 o 
   3   1   6      154.77      153.02      2.27 o 
   4   1   6       37.44       38.48      1.47 o 
   5   1   6       47.04       49.69      1.09 o 
   6   1   6       33.69       36.88      1.11 o 
   7   1   6        2.01        2.49      0.52 o 
   8   1   6        0.06       -0.27      0.27 o 
   0   2   6        6.65       10.75      1.16 o 
   1   2   6     1438.63     1498.28      5.36 o 
   2   2   6      561.02      570.48      5.53 o 
   3   2   6      461.53      482.62      4.17 o 
   4   2   6      110.51      129.67      2.69 o 
   5   2   6       25.92       25.32      0.82 o 
   6   2   6       27.20       26.62      1.06 o 
   7   2   6        0.87        1.60      0.46 o 
   8   2   6        6.88        6.50      0.87 o 
   0   3   6      138.86      157.06      2.51 o 
   1   3   6      331.35      341.21      4.91 o 
   2   3   6      473.62      529.54     16.52 o 
   3   3   6     1176.13     1225.06     21.40 o 
   4   3   6       43.09       49.02      2.31 o 
   5   3   6      129.18      134.41      2.06 o 
   6   3   6       26.88       31.86      1.30 o 
   7   3   6       28.34       29.97      1.41 o 
   8   3   6        3.27        1.45      0.47 o 
   0   4   6     1698.67     1839.02      9.09 o 
   1   4   6      153.72      153.09      3.50 o 
   2   4   6      605.55      700.69     11.89 o 
   3   4   6      291.17      332.29      4.97 o 
   4   4   6       83.43       88.82      1.38 o 
   5   4   6       30.15       32.64      1.08 o 
   6   4   6       13.75       14.23      0.93 o 
   7   4   6       13.76       15.63      0.83 o 
   8   4   6        1.63        0.98      0.52 o 
   0   5   6      467.35      502.14      4.28 o 
   1   5   6      529.60      526.54      5.60 o 
   2   5   6      197.71      220.58      5.56 o 
   3   5   6      126.03      122.68      4.41 o 
   4   5   6       80.90       84.49      1.51 o 
   5   5   6       58.12       58.83      1.46 o 
   6   5   6       11.80        9.76      0.88 o 
   7   5   6        7.43        8.74      0.72 o 
   0   6   6        7.32        4.08      0.55 o 
   1   6   6      548.59      539.38      6.12 o 
   2   6   6      110.25       93.41      3.89 o 
   3   6   6       15.97       14.67      0.85 o 
   4   6   6       29.72       29.24      1.02 o 
   5   6   6       39.40       38.00      1.38 o 
   6   6   6       23.27       23.15      1.62 o 
   7   6   6       15.98       16.23      1.87 o 
   0   7   6       26.79       32.07      3.23 o 
   1   7   6        0.77        1.66      0.47 o 
   2   7   6      137.61      129.26      2.65 o 
   3   7   6        3.69        4.24      0.60 o 
   4   7   6      398.05      391.16      4.96 o 
   5   7   6       11.86       12.36      1.26 o 
   6   7   6       76.90       70.97      2.46 o 
   7   7   6        6.85        5.59      0.87 o 
   0   8   6      840.08      812.96      7.51 o 
   1   8   6      130.08      125.34      2.07 o 
   2   8   6      201.77      180.94      2.33 o 
   3   8   6       21.00       19.41      0.94 o 
   4   8   6      330.21      340.34      5.77 o 
   5   8   6       30.47       31.06      1.78 o 
   6   8   6       30.34       30.80      1.27 o 
   7   8   6        3.40        0.80      0.77 o 
   0   9   6      937.57      951.30      8.45 o 
   1   9   6       79.68       84.38      1.67 o 
   2   9   6     1741.51     1705.15     10.52 o 
   3   9   6      181.23      193.32      3.12 o 
   4   9   6      626.18      646.16      6.32 o 
   5   9   6       11.74       11.18      1.52 o 
   6   9   6      162.39      166.49     12.02 o 
   0  10   6     1007.28      952.46      7.54 o 
   1  10   6      812.80      790.84      5.98 o 
   2  10   6      663.29      646.61      7.52 o 
   3  10   6      279.90      288.81      3.93 o 
   4  10   6      222.46      238.93      3.66 o 
   5  10   6      148.06      145.29      4.08 o 
   6  10   6        7.12        7.48      1.05 o 
   0  11   6      112.81      111.96      3.59 o 
   1  11   6      425.10      442.76      4.91 o 
   2  11   6      224.98      229.55      4.40 o 
   3  11   6      160.13      164.34      3.20 o 
   4  11   6       26.38       31.72      1.28 o 
   5  11   6        3.21        1.39      0.76 o 
   0  12   6        6.82        6.95      1.22 o 
   1  12   6       26.72       24.62      1.33 o 
   2  12   6       31.99       31.96      1.32 o 
   3  12   6       20.50       19.99      1.15 o 
   4  12   6       42.13       40.14      1.46 o 
   5  12   6       35.93       32.68      1.37 o 
   0  13   6       24.86       28.71      2.11 o 
   1  13   6       71.69       70.92      2.26 o 
   2  13   6       16.57       16.26      1.11 o 
   3  13   6        9.52        6.72      0.81 o 
   4  13   6        7.99        7.78      0.81 o 
   0  14   6        4.88        4.37      0.72 o 
   1  14   6       13.90       18.36      1.05 o 
   2  14   6       26.23       22.95      0.95 o 
   3  14   6       22.59       24.34      1.02 o 
   0  15   6      153.04      165.57      3.27 o 
   1  15   6       77.45       97.67      1.71 o 
   1   0   7      112.28      111.81      2.52 o 
   2   0   7      300.16      312.47      3.83 o 
   3   0   7      239.46      208.42      4.40 o 
   4   0   7       86.36       80.89      3.08 o 
   5   0   7      170.59      169.07      4.89 o 
   6   0   7       16.63       20.35      2.22 o 
   7   0   7       38.30       42.71      2.12 o 
   8   0   7        1.36        0.60      0.74 o 
   0   1   7      246.07      256.85      5.65 o 
   1   1   7      335.40      335.01      3.83 o 
   2   1   7      521.99      495.46      3.37 o 
   3   1   7      153.99      162.11      2.45 o 
   4   1   7       16.00       13.15      0.95 o 
   5   1   7      170.08      175.74      2.17 o 
   6   1   7       36.37       39.29      1.72 o 
   7   1   7       16.15       17.05      0.84 o 
   8   1   7        1.92        0.18      0.27 o 
   0   2   7      536.83      561.58      5.13 o 
   1   2   7      455.30      479.52      4.07 o 
   2   2   7      355.72      365.73      3.92 o 
   3   2   7      269.75      263.98      3.24 o 
   4   2   7      185.92      184.49      2.57 o 
   5   2   7      123.94      136.97      2.54 o 
   6   2   7       56.92       55.81      1.67 o 
   7   2   7        5.37        6.36      0.56 o 
   8   2   7       11.82       11.62      1.62 o 
   0   3   7     1519.39     1752.34     15.36 o 
   1   3   7     2813.13     3160.06     44.32 o 
   2   3   7      963.13     1077.25     23.17 o 
   3   3   7      567.97      655.06      5.96 o 
   4   3   7       68.97       76.94      1.47 o 
   5   3   7      121.72      132.82      1.94 o 
   6   3   7        3.97        4.62      0.78 o 
   7   3   7        7.27        5.88      0.77 o 
   8   3   7        3.43        3.74      0.64 o 
   0   4   7     1450.75     1591.70     16.00 o 
   1   4   7      139.49      137.00      2.37 o 
   2   4   7      344.22      391.10      7.07 o 
   3   4   7       64.10       66.84      2.37 o 
   4   4   7       64.55       73.09      1.83 o 
   5   4   7       53.60       58.22      1.58 o 
   6   4   7       22.33       25.60      1.41 o 
   7   4   7       20.71       20.14      1.03 o 
   0   5   7      344.48      429.07      6.96 o 
   1   5   7      163.36      169.52      4.66 o 
   2   5   7      403.00      446.12     13.22 o 
   3   5   7       86.17       99.21      3.91 o 
   4   5   7      153.67      164.13      2.69 o 
   5   5   7       41.88       53.88      1.79 o 
   6   5   7       25.71       20.97      1.23 o 
   7   5   7        9.68       10.65      0.71 o 
   0   6   7      678.61      652.19      9.76 o 
   1   6   7      128.81      126.18      2.43 o 
   2   6   7      385.35      405.70      8.99 o 
   3   6   7       58.82       57.46      1.36 o 
   4   6   7       21.01       17.42      0.80 o 
   5   6   7       44.53       45.36      1.77 o 
   6   6   7       24.60       25.51      1.59 o 
   7   6   7        6.26        6.81      0.79 o 
   0   7   7       34.11       40.15      3.80 o 
   1   7   7       82.18       82.57      2.02 o 
   2   7   7      152.14      140.47      1.83 o 
   3   7   7       25.28       27.75      1.04 o 
   4   7   7       10.41       10.18      0.87 o 
   5   7   7       70.45       76.06      2.83 o 
   6   7   7       63.94       56.42      1.78 o 
   7   7   7       24.03       27.31      1.09 o 
   0   8   7       19.79       20.21      1.13 o 
   1   8   7      121.85      109.65      1.96 o 
   2   8   7      118.27      108.17      2.14 o 
   3   8   7       94.80       94.20      2.23 o 
   4   8   7       26.40       23.40      1.42 o 
   5   8   7      127.58      125.37      3.20 o 
   6   8   7       25.83       24.18      2.53 o 
   0   9   7     2026.72     1935.37     10.61 o 
   1   9   7      295.04      276.95      3.47 o 
   2   9   7     1701.22     1669.04     10.16 o 
   3   9   7       41.58       44.92      1.55 o 
   4   9   7      146.25      153.04      3.05 o 
   5   9   7       15.95       18.70      1.49 o 
   6   9   7       49.08       45.09      5.79 o 
   0  10   7      177.21      178.68      4.48 o 
   1  10   7      249.14      248.78      3.71 o 
   2  10   7      189.44      202.16      5.87 o 
   3  10   7       38.54       38.53      1.56 o 
   4  10   7      293.39      327.28      4.16 o 
   5  10   7       46.92       55.83      2.97 o 
   6  10   7      141.97      131.94      4.68 o 
   0  11   7      221.88      207.60      6.02 o 
   1  11   7       26.35       24.68      1.22 o 
   2  11   7      173.75      183.62      3.14 o 
   3  11   7       33.21       34.02      1.39 o 
   4  11   7      154.16      186.56      2.83 o 
   5  11   7       77.04       73.77      2.38 o 
   0  12   7        8.64        9.84      1.45 o 
   1  12   7       10.60        9.59      1.01 o 
   2  12   7        1.10        1.74      0.56 o 
   3  12   7       20.05       23.15      1.14 o 
   4  12   7        7.91        9.14      0.72 o 
   0  13   7        0.37        1.44      0.83 o 
   1  13   7        4.66        4.35      0.70 o 
   2  13   7       20.55       25.19      1.75 o 
   3  13   7        8.65        6.93      0.67 o 
   0  14   7        3.43        2.58      0.98 o 
   1  14   7       11.20       11.05      0.79 o 
   2  14   7       27.14       27.02      0.96 o 
   0   0   8       28.35       34.35      1.76 o 
   1   0   8       15.49       13.75      1.00 o 
   2   0   8      333.02      338.19      4.22 o 
   3   0   8       75.38       70.79      2.72 o 
   4   0   8       53.71       59.80      1.79 o 
   5   0   8       52.25       47.59      1.95 o 
   6   0   8        5.44        4.25      0.76 o 
   7   0   8        7.53        6.00      0.78 o 
   8   0   8        3.32        1.15      0.45 o 
   0   1   8      266.59      288.79      3.76 o 
   1   1   8     1756.92     1803.98     33.06 o 
   2   1   8      214.66      224.66      3.04 o 
   3   1   8      165.72      169.64      2.97 o 
   4   1   8      179.22      191.50      2.46 o 
   5   1   8        3.95        4.17      0.48 o 
   6   1   8       25.06       29.44      1.28 o 
   7   1   8       20.31       23.07      0.90 o 
   8   1   8        9.80        6.03      0.67 o 
   0   2   8      210.74      228.58      3.53 o 
   1   2   8     1867.95     2066.21     19.39 o 
   2   2   8      309.51      320.38      3.85 o 
   3   2   8      473.61      498.48      6.23 o 
   4   2   8       19.47       23.34      0.79 o 
   5   2   8       74.36       76.54      1.87 o 
   6   2   8       10.44       12.20      0.76 o 
   7   2   8       18.12       15.24      0.93 o 
   0   3   8      750.57      838.90      9.46 o 
   1   3   8      309.88      322.73      5.97 o 
   2   3   8      407.85      443.07      5.66 o 
   3   3   8      214.91      252.75      3.89 o 
   4   3   8       78.39       96.17      2.06 o 
   5   3   8       39.98       38.11      1.38 o 
   6   3   8        0.61        0.40      0.48 o 
   7   3   8       25.23       26.46      1.46 o 
   0   4   8      503.04      654.48     10.63 o 
   1   4   8      114.69      138.10      4.13 o 
   2   4   8      737.10      824.23     22.00 o 
   3   4   8      136.44      150.97      3.15 o 
   4   4   8       75.53       81.49      2.30 o 
   5   4   8       73.82       75.09      2.11 o 
   6   4   8       14.40       17.07      0.98 o 
   7   4   8       22.82       19.95      1.08 o 
   0   5   8      163.05      132.62      4.01 o 
   1   5   8       20.11       19.88      1.80 o 
   2   5   8       81.36       74.63      3.47 o 
   3   5   8       60.80       63.81      1.28 o 
   4   5   8       64.41       62.58      1.29 o 
   5   5   8       11.02       10.18      0.92 o 
   6   5   8       14.03       12.74      0.96 o 
   7   5   8       14.08       10.25      1.23 o 
   0   6   8      137.50      132.47      4.27 o 
   1   6   8      417.78      390.20      6.44 o 
   2   6   8        7.24       12.23      1.05 o 
   3   6   8      269.11      260.00      2.95 o 
   4   6   8       39.92       40.08      1.35 o 
   5   6   8      116.48      128.43      2.79 o 
   6   6   8        2.17        1.01      1.47 o 
   7   6   8       35.90       39.80      2.01 o 
   0   7   8        0.03        0.66      0.88 o 
   1   7   8      168.27      165.09      2.90 o 
   2   7   8       52.56       48.91      1.20 o 
   3   7   8      166.81      161.82      2.49 o 
   4   7   8       77.61       78.44      1.99 o 
   5   7   8       42.90       46.45      1.68 o 
   6   7   8        9.52        9.40      1.03 o 
   7   7   8        7.89        5.96      1.14 o 
   0   8   8      376.01      367.64      6.14 o 
   1   8   8     1686.57     1584.93     10.85 o 
   2   8   8        9.06        7.60      0.62 o 
   3   8   8      769.04      753.43      5.94 o 
   4   8   8      200.31      198.73      3.48 o 
   5   8   8      103.11      110.58      2.88 o 
   6   8   8       39.03       41.48      1.56 o 
   0   9   8      746.27      736.25     18.48 o 
   1   9   8      842.56      804.25      5.68 o 
   2   9   8      408.17      427.70      5.76 o 
   3   9   8      759.35      792.29      7.96 o 
   4   9   8       40.17       45.19      1.66 o 
   5   9   8      106.85      114.73      2.19 o 
   6   9   8       22.69       27.92      2.51 o 
   0  10   8      393.43      407.61      8.33 o 
   1  10   8       77.13       69.71      2.44 o 
   2  10   8      229.47      260.66      5.42 o 
   3  10   8      218.19      221.69      3.48 o 
   4  10   8      108.27      121.00      2.47 o 
   5  10   8       80.59       77.17      1.83 o 
   0  11   8       23.55       30.80      2.40 o 
   1  11   8       86.52       80.97      2.63 o 
   2  11   8        9.85        9.98      0.76 o 
   3  11   8       32.05       37.86      1.30 o 
   4  11   8        2.83        4.24      0.59 o 
   5  11   8       62.00       55.24      3.29 o 
   0  12   8       68.39       75.14      3.41 o 
   1  12   8        5.15        5.25      0.79 o 
   2  12   8       86.70       87.51      2.49 o 
   3  12   8        6.59        7.24      0.77 o 
   4  12   8       91.52       82.48      2.44 o 
   0  13   8       54.84       53.18      2.63 o 
   1  13   8       29.80       25.74      1.31 o 
   2  13   8       13.91       15.61      0.99 o 
   3  13   8       52.17       48.46      1.44 o 
   0  14   8       26.83       35.61      1.82 o 
   1  14   8       27.34       30.69      1.16 o 
   2  14   8       39.06       40.03      1.04 o 
   1   0   9       88.78       92.00      2.60 o 
   2   0   9       14.82       12.00      0.94 o 
   3   0   9        1.19        1.85      0.71 o 
   4   0   9       84.94       91.91      2.28 o 
   5   0   9       36.64       38.77      2.19 o 
   6   0   9        0.15        0.89      0.56 o 
   7   0   9        0.08       -0.19      0.51 o 
   0   1   9        1.48        0.84      0.39 o 
   1   1   9      698.36      673.85      4.78 o 
   2   1   9      120.02      110.66      2.06 o 
   3   1   9      195.56      206.51      3.43 o 
   4   1   9       61.20       59.97      1.22 o 
   5   1   9      108.82      118.58      2.23 o 
   6   1   9        2.89        2.02      0.46 o 
   7   1   9       17.80       17.55      0.74 o 
   0   2   9        3.06        5.42      1.91 o 
   1   2   9      401.66      402.90      4.36 o 
   2   2   9      145.87      154.48      2.53 o 
   3   2   9       68.03       77.53      1.93 o 
   4   2   9       21.64       23.98      0.81 o 
   5   2   9      111.07      123.25      2.11 o 
   6   2   9        0.96        0.23      0.41 o 
   7   2   9       15.97       17.48      1.51 o 
   0   3   9       30.45       37.18      1.59 o 
   1   3   9      494.25      525.77      5.92 o 
   2   3   9        8.56       13.53      1.11 o 
   3   3   9      219.88      229.41      4.29 o 
   4   3   9        2.72        2.24      0.37 o 
   5   3   9       10.28       10.35      0.65 o 
   6   3   9        1.76        1.84      0.52 o 
   7   3   9       11.20       14.55      0.80 o 
   0   4   9       15.65       10.92      0.99 o 
   1   4   9       94.16       95.79      2.69 o 
   2   4   9       42.63       39.89      1.93 o 
   3   4   9        2.16        2.41      0.45 o 
   4   4   9      144.38      143.99      3.12 o 
   5   4   9        3.07        3.43      0.56 o 
   6   4   9       37.47       39.29      1.34 o 
   7   4   9        1.85        1.07      0.39 o 
   0   5   9      144.55      136.30      4.19 o 
   1   5   9      273.03      284.87      6.48 o 
   2   5   9      186.05      184.78      6.44 o 
   3   5   9       11.55       10.97      0.63 o 
   4   5   9       43.89       43.84      1.53 o 
   5   5   9       48.06       46.98      2.04 o 
   6   5   9        5.75        5.18      0.68 o 
   7   5   9       19.85       16.83      2.16 o 
   0   6   9        6.49        7.28      1.97 o 
   1   6   9       42.07       43.29      1.88 o 
   2   6   9       10.30        9.74      0.65 o 
   3   6   9       36.44       35.72      1.06 o 
   4   6   9       19.70       18.66      0.97 o 
   5   6   9      105.12      107.31      4.10 o 
   6   6   9       11.29        8.70      1.07 o 
   7   6   9        7.51        8.22      0.70 o 
   0   7   9       39.13       32.97      1.83 o 
   1   7   9      743.50      727.91      6.07 o 
   2   7   9       59.36       57.72      1.39 o 
   3   7   9      405.11      414.68      4.51 o 
   4   7   9       37.13       37.16      1.29 o 
   5   7   9      178.68      199.36      4.81 o 
   6   7   9       26.98       24.97      1.97 o 
   0   8   9      260.78      266.85      5.35 o 
   1   8   9     1798.80     1727.44     13.77 o 
   2   8   9      261.91      265.37      3.84 o 
   3   8   9      461.02      480.25      4.73 o 
   4   8   9      273.80      289.99      3.99 o 
   5   8   9      121.98      125.75      2.35 o 
   6   8   9       53.08       46.98      3.23 o 
   0   9   9      640.72      636.73     10.08 o 
   1   9   9      400.76      393.17      3.90 o 
   2   9   9      766.79      789.34      6.53 o 
   3   9   9      205.65      198.80      3.93 o 
   4   9   9       58.81       61.57      1.85 o 
   5   9   9       74.67       74.00      1.67 o 
   6   9   9       26.92       29.94      2.46 o 
   0  10   9      306.66      311.71      7.17 o 
   1  10   9       25.24       28.59      1.61 o 
   2  10   9      119.17      125.51      2.83 o 
   3  10   9       92.92       90.82      2.58 o 
   4  10   9       98.81      115.79      2.74 o 
   5  10   9       17.81       19.42      0.99 o 
   0  11   9       87.46       86.97      3.79 o 
   1  11   9       77.83       77.64      2.50 o 
   2  11   9       24.70       22.58      1.39 o 
   3  11   9       47.99       43.56      1.45 o 
   4  11   9       68.77       83.77      1.81 o 
   0  12   9        3.24        4.43      0.99 o 
   1  12   9        6.07        5.77      0.78 o 
   2  12   9       11.40       14.56      1.05 o 
   3  12   9        5.48        6.52      0.68 o 
   4  12   9        9.70       14.06      1.12 o 
   0  13   9       76.01       95.44      3.26 o 
   1  13   9       58.79       72.13      1.97 o 
   2  13   9       58.57       68.13      1.77 o 
   3  13   9       24.31       21.75      1.12 o 
   0  14   9      299.85      377.53      5.15 o 
   1  14   9      121.34      117.67      1.73 o 
   0   0  10      135.06      140.36      4.03 o 
   1   0  10      180.54      157.91      3.62 o 
   2   0  10       72.12       69.35      2.66 o 
   3   0  10       39.96       37.63      2.23 o 
   4   0  10      119.10      120.47      2.65 o 
   5   0  10        0.88        2.33      0.91 o 
   6   0  10       20.88       20.76      1.34 o 
   7   0  10       24.34       25.31      1.13 o 
   0   1  10      242.65      225.65      3.80 o 
   1   1  10      296.21      295.38      3.35 o 
   2   1  10       14.10       17.12      0.90 o 
   3   1  10       31.00       34.35      1.32 o 
   4   1  10      130.37      132.69      1.82 o 
   5   1  10       20.49       21.43      1.02 o 
   6   1  10       70.92       69.05      1.59 o 
   7   1  10        7.76        7.03      0.61 o 
   0   2  10      319.47      332.39      4.64 o 
   1   2  10       65.78       67.67      1.90 o 
   2   2  10      161.24      179.33      3.23 o 
   3   2  10       56.73       64.88      1.43 o 
   4   2  10       28.84       26.86      0.92 o 
   5   2  10       38.84       42.69      1.37 o 
   6   2  10        1.72        2.40      0.52 o 
   7   2  10       19.50       16.91      1.73 o 
   0   3  10      171.27      183.71      3.64 o 
   1   3  10      511.31      528.99      6.24 o 
   2   3  10      402.57      430.11      7.02 o 
   3   3  10       51.73       50.79      1.15 o 
   4   3  10       19.97       19.67      0.71 o 
   5   3  10        0.78        0.88      0.41 o 
   6   3  10        4.98        3.58      0.56 o 
   7   3  10       14.15       12.00      1.12 o 
   0   4  10        4.60        3.39      1.16 o 
   1   4  10       54.34       62.80      2.27 o 
   2   4  10       46.55       54.66      1.63 o 
   3   4  10      110.22      127.12      2.17 o 
   4   4  10       29.30       25.99      1.06 o 
   5   4  10       16.56       17.68      0.94 o 
   6   4  10       15.11       12.88      0.93 o 
   7   4  10       10.31       10.62      1.36 o 
   0   5  10      114.07      141.54      7.46 o 
   1   5  10       60.48       61.75      2.35 o 
   2   5  10       76.72       84.39      1.90 o 
   3   5  10       35.89       38.02      1.14 o 
   4   5  10       16.74       20.02      0.98 o 
   5   5  10       15.44       15.49      1.28 o 
   6   5  10        2.27        4.48      0.93 o 
   7   5  10        7.08        6.20      1.72 o 
   0   6  10       27.64       23.68      1.86 o 
   1   6  10      168.17      170.96      3.60 o 
   2   6  10       43.11       41.65      1.28 o 
   3   6  10       58.63       55.70      1.45 o 
   4   6  10        7.03        8.58      0.80 o 
   5   6  10       18.67       16.90      2.86 o 
   6   6  10        3.66        4.38      0.96 o 
   0   7  10       52.02       51.18      2.37 o 
   1   7  10      225.84      206.14      3.55 o 
   2   7  10        3.07        3.07      0.45 o 
   3   7  10      297.80      294.85      3.71 o 
   4   7  10       54.67       61.02      1.93 o 
   5   7  10      193.82      213.40      4.65 o 
   6   7  10       28.30       27.23      1.39 o 
   0   8  10       18.25       20.72      1.59 o 
   1   8  10      154.08      157.46      2.66 o 
   2   8  10       40.19       40.10      1.56 o 
   3   8  10       49.74       58.64      1.69 o 
   4   8  10       96.36       98.60      2.35 o 
   5   8  10        6.24        8.52      0.80 o 
   6   8  10       12.77       12.56      1.81 o 
   0   9  10       12.35       14.45      1.65 o 
   1   9  10      159.95      154.26      2.64 o 
   2   9  10      146.61      158.06      2.51 o 
   3   9  10       18.98       20.68      1.13 o 
   4   9  10        2.84        2.63      0.82 o 
   5   9  10        7.97        4.97      0.58 o 
   0  10  10        0.59        0.93      0.63 o 
   1  10  10       22.35       25.79      1.95 o 
   2  10  10       62.64       71.77      2.37 o 
   3  10  10       38.51       38.73      1.45 o 
   4  10  10        5.21        5.60      1.25 o 
   5  10  10       24.32       24.92      2.34 o 
   0  11  10        2.31        1.28      0.76 o 
   1  11  10       58.57       55.30      2.05 o 
   2  11  10      136.92      142.17      3.10 o 
   3  11  10       45.26       41.68      1.33 o 
   4  11  10       28.39       22.19      2.10 o 
   0  12  10        4.55        6.20      1.04 o 
   1  12  10        1.62        1.50      0.52 o 
   2  12  10       35.55       37.17      1.17 o 
   3  12  10       11.95       11.78      0.75 o 
   0  13  10       14.62       16.83      1.32 o 
   1  13  10       11.51       14.62      0.86 o 
   2  13  10       42.78       46.57      1.70 o 
   1   0  11      601.44      552.67      7.09 o 
   2   0  11      755.21      733.94     14.85 o 
   3   0  11       43.25       48.83      1.30 o 
   4   0  11      286.24      287.85      3.55 o 
   5   0  11       58.25       62.00      2.59 o 
   6   0  11       12.17       11.05      0.93 o 
   7   0  11        1.50        1.67      0.58 o 
   0   1  11      197.10      199.87      3.78 o 
   1   1  11      252.18      227.52      3.19 o 
   2   1  11       93.90      101.76      2.18 o 
   3   1  11       24.41       25.29      0.72 o 
   4   1  11       48.75       53.16      1.13 o 
   5   1  11       65.29       66.38      1.88 o 
   6   1  11       22.59       21.44      0.89 o 
   7   1  11        1.05        1.73      0.66 o 
   0   2  11       98.85      116.85      4.64 o 
   1   2  11      259.36      239.65      4.20 o 
   2   2  11       56.60       54.37      1.89 o 
   3   2  11        2.45        2.21      0.39 o 
   4   2  11       15.89       12.99      0.67 o 
   5   2  11        4.62        3.72      0.55 o 
   6   2  11        1.58        2.33      0.50 o 
   7   2  11        0.56        0.14      1.72 o 
   0   3  11        1.30        1.92      0.92 o 
   1   3  11      469.21      496.99      6.24 o 
   2   3  11       99.32       92.98      1.63 o 
   3   3  11       61.50       61.73      1.47 o 
   4   3  11       18.37       17.15      0.84 o 
   5   3  11        2.38        1.75      0.41 o 
   6   3  11        1.68        1.50      0.63 o 
   7   3  11        4.68        4.31      2.54 o 
   0   4  11        2.99        7.32      1.41 o 
   1   4  11       11.00       12.68      0.96 o 
   2   4  11       60.70       53.50      1.67 o 
   3   4  11       18.37       16.07      0.86 o 
   4   4  11       23.33       25.40      1.19 o 
   5   4  11        4.63        3.14      0.81 o 
   6   4  11        8.09        6.77      1.24 o 
   7   4  11        5.23        4.22      2.39 o 
   0   5  11        3.13        6.19      1.16 o 
   1   5  11       27.02       26.67      1.15 o 
   2   5  11       29.21       29.85      1.32 o 
   3   5  11       36.80       38.31      1.26 o 
   4   5  11        5.94        6.08      0.69 o 
   5   5  11        8.71        7.50      1.01 o 
   6   5  11        3.29        2.31      0.77 o 
   0   6  11       60.33       52.75      2.73 o 
   1   6  11       45.64       37.75      1.81 o 
   2   6  11       40.60       41.92      1.43 o 
   3   6  11      217.63      214.29      3.15 o 
   4   6  11        6.23        7.30      0.75 o 
   5   6  11       52.10       50.22      1.58 o 
   6   6  11        6.48        5.89      1.05 o 
   0   7  11        8.17       10.23      1.52 o 
   1   7  11      341.45      332.02      5.76 o 
   2   7  11       17.52       18.60      1.06 o 
   3   7  11       57.66       57.54      1.67 o 
   4   7  11        1.05        2.08      0.56 o 
   5   7  11      116.89      106.00      4.17 o 
   6   7  11        6.78        5.66      1.26 o 
   0   8  11       25.94       21.95      1.43 o 
   1   8  11       10.44       10.02      0.94 o 
   2   8  11       48.17       46.70      1.84 o 
   3   8  11        8.79       10.45      0.89 o 
   4   8  11        1.81        1.04      0.65 o 
   5   8  11       12.72       13.63      1.09 o 
   6   8  11        0.09        2.55      1.26 o 
   0   9  11      152.68      155.16      4.81 o 
   1   9  11      159.84      159.35      2.63 o 
   2   9  11        7.00        7.12      0.67 o 
   3   9  11       27.84       32.50      1.19 o 
   4   9  11       15.76       17.33      0.93 o 
   5   9  11       20.70       22.53      1.53 o 
   0  10  11        1.06        1.81      0.79 o 
   1  10  11       20.21       18.42      0.93 o 
   2  10  11       90.69       93.46      3.51 o 
   3  10  11        4.12        1.92      1.18 o 
   4  10  11       14.54       19.19      1.03 o 
   0  11  11       76.15       79.35      5.41 o 
   1  11  11       47.08       51.63      2.22 o 
   2  11  11       27.60       27.05      1.09 o 
   3  11  11       41.67       45.47      1.93 o 
   4  11  11        3.25        1.64      0.43 o 
   0  12  11       19.11       20.53      1.10 o 
   1  12  11        3.44        4.02      0.46 o 
   2  12  11        3.40        3.20      0.40 o 
   3  12  11       20.31       26.83      1.63 o 
   0  13  11       63.99       63.91      2.11 o 
   1  13  11        0.46        0.50      0.27 o 
   2  13  11       17.63       15.92      1.13 o 
   0   0  12       23.53       26.60      2.38 o 
   1   0  12      272.62      246.59      4.00 o 
   2   0  12       16.60       18.89      0.96 o 
   3   0  12      125.44      132.02      2.26 o 
   4   0  12       15.14       12.75      1.03 o 
   5   0  12      378.44      397.42      6.17 o 
   6   0  12       17.35       13.11      1.34 o 
   0   1  12       20.98       19.57      2.05 o 
   1   1  12      112.33      114.95      2.88 o 
   2   1  12       99.17      101.33      1.63 o 
   3   1  12       81.05       82.24      1.42 o 
   4   1  12       17.97       17.87      0.83 o 
   5   1  12       13.27       14.90      0.94 o 
   6   1  12        8.41        7.31      0.81 o 
   7   1  12       21.05       20.26      1.07 o 
   0   2  12       78.22       87.50      4.27 o 
   1   2  12       64.96       65.54      1.55 o 
   2   2  12      154.89      161.02      2.16 o 
   3   2  12       35.63       37.36      1.08 o 
   4   2  12        0.12       -0.01      0.39 o 
   5   2  12       96.57       96.46      1.95 o 
   6   2  12       21.31       22.58      2.50 o 
   7   2  12       14.73       14.12      1.00 o 
   0   3  12      213.32      206.53      4.44 o 
   1   3  12       10.62       12.00      0.68 o 
   2   3  12        1.68        1.38      0.37 o 
   3   3  12       50.35       52.91      1.55 o 
   4   3  12       43.74       44.27      1.39 o 
   5   3  12        2.43        1.61      0.46 o 
   6   3  12       18.48       20.00      1.88 o 
   7   3  12        5.10        5.86      0.70 o 
   0   4  12        0.63        1.66      0.74 o 
   1   4  12      156.12      151.88      2.41 o 
   2   4  12      105.60      100.28      1.96 o 
   3   4  12       59.43       60.39      2.25 o 
   4   4  12        4.66        6.38      0.67 o 
   5   4  12       18.07       15.37      1.23 o 
   6   4  12        0.97        2.45      1.65 o 
   0   5  12        3.84        1.40      0.74 o 
   1   5  12        8.88       10.37      0.82 o 
   2   5  12        4.23        1.83      0.58 o 
   3   5  12        3.37        3.79      0.72 o 
   4   5  12       21.45       20.34      1.10 o 
   5   5  12       57.63       55.59      1.64 o 
   6   5  12        5.90        5.71      2.26 o 
   0   6  12       59.94       59.07      2.95 o 
   1   6  12       47.73       43.30      1.59 o 
   2   6  12       99.99       92.35      2.73 o 
   3   6  12       17.69       18.80      1.19 o 
   4   6  12       48.30       46.17      1.49 o 
   5   6  12       24.38       23.47      1.07 o 
   6   6  12       26.04       18.59      1.22 o 
   0   7  12      334.10      306.41      7.90 o 
   1   7  12      223.44      220.95      5.08 o 
   2   7  12      109.42      114.55      3.75 o 
   3   7  12       74.44       82.86      2.14 o 
   4   7  12       11.97       10.48      0.79 o 
   5   7  12       26.38       24.13      1.40 o 
   6   7  12        2.67        1.17      1.03 o 
   0   8  12       44.34       44.85      3.05 o 
   1   8  12      183.78      189.74      4.63 o 
   2   8  12       67.19       77.43      2.29 o 
   3   8  12       56.37       53.54      1.67 o 
   4   8  12       32.43       34.46      1.30 o 
   5   8  12        3.96        3.56      0.68 o 
   0   9  12       80.68       80.04      3.24 o 
   1   9  12       99.59      111.24      2.59 o 
   2   9  12       21.02       21.79      1.23 o 
   3   9  12       57.29       60.71      2.84 o 
   4   9  12        6.84        5.03      0.55 o 
   5   9  12        5.01        7.75      1.50 o 
   0  10  12      127.27      140.47      6.80 o 
   1  10  12       94.32       99.23      2.14 o 
   2  10  12      112.25      118.34      4.47 o 
   3  10  12       30.29       27.60      3.86 o 
   4  10  12       42.75       53.69      3.32 o 
   0  11  12        0.02        0.08      0.40 o 
   1  11  12        1.66        1.20      0.38 o 
   2  11  12       57.36       55.96      1.81 o 
   3  11  12       18.54       18.35      1.07 o 
   0  12  12       36.13       43.97      1.88 o 
   1  12  12       49.57       53.76      1.05 o 
   2  12  12       29.05       36.29      2.21 o 
   3  12  12        9.52       11.11      0.92 o 
   1   0  13      506.88      451.80      6.01 o 
   2   0  13      106.72      112.07      2.26 o 
   3   0  13      597.47      592.82      7.00 o 
   4   0  13      204.87      215.07      6.86 o 
   5   0  13      101.32      120.92      5.02 o 
   6   0  13       12.66       10.95      1.41 o 
   0   1  13      210.01      212.70      3.51 o 
   1   1  13      223.05      215.52      2.47 o 
   2   1  13      471.09      466.03      3.74 o 
   3   1  13      473.72      454.13      4.43 o 
   4   1  13       87.59      105.89      1.87 o 
   5   1  13       99.37      112.67      3.41 o 
   6   1  13       27.74       20.88      5.16 o 
   0   2  13        0.97        3.11      0.68 o 
   1   2  13       34.20       31.22      1.02 o 
   2   2  13      179.42      170.25      2.22 o 
   3   2  13       45.45       41.75      1.60 o 
   4   2  13        3.41        3.15      0.52 o 
   5   2  13       35.50       36.15      2.08 o 
   6   2  13        3.14        0.66      0.78 o 
   0   3  13        0.09        1.63      0.85 o 
   1   3  13        8.26        8.46      0.72 o 
   2   3  13       13.32       16.46      0.79 o 
   3   3  13       64.32       60.73      2.25 o 
   4   3  13       14.27       14.26      0.96 o 
   5   3  13       12.51       10.90      1.15 o 
   6   3  13        3.61        4.86      0.86 o 
   0   4  13       72.16       62.23      2.39 o 
   1   4  13       22.95       23.19      1.04 o 
   2   4  13       17.14       13.46      0.76 o 
   3   4  13       21.96       18.72      1.35 o 
   4   4  13        4.92        4.34      0.68 o 
   5   4  13       13.42       10.94      1.01 o 
   6   4  13       10.72       10.66      1.10 o 
   0   5  13       22.32       30.72      1.75 o 
   1   5  13       98.39       81.16      1.94 o 
   2   5  13       11.78        9.59      1.03 o 
   3   5  13      110.96       99.47      2.53 o 
   4   5  13        4.70        6.26      0.66 o 
   5   5  13       64.28       63.69      1.65 o 
   6   5  13        1.08       -0.04      1.85 o 
   0   6  13        8.30        7.82      2.57 o 
   1   6  13       85.36       72.58      2.04 o 
   2   6  13       64.43       57.14      1.93 o 
   3   6  13       81.56       83.47      2.29 o 
   4   6  13      120.95      116.15      2.22 o 
   5   6  13       17.91       16.72      0.87 o 
   6   6  13        7.40        5.51      0.65 o 
   0   7  13       12.28       10.77      1.29 o 
   1   7  13      378.15      335.58      6.26 o 
   2   7  13      105.36       95.72      2.82 o 
   3   7  13      113.98      115.04      2.57 o 
   4   7  13       54.30       47.11      1.38 o 
   5   7  13        1.36        0.45      0.46 o 
   0   8  13        0.00        2.35      0.70 o 
   1   8  13       65.63       71.57      2.86 o 
   2   8  13       39.46       29.64      1.58 o 
   3   8  13        2.14        2.26      0.59 o 
   4   8  13       27.07       25.38      1.19 o 
   5   8  13        1.20        1.82      0.65 o 
   0   9  13        2.35        4.55      0.97 o 
   1   9  13       53.30       56.27      1.98 o 
   2   9  13        7.71        9.60      0.94 o 
   3   9  13       29.54       30.05      1.42 o 
   4   9  13       12.21        9.04      0.69 o 
   0  10  13       16.30       16.38      1.26 o 
   1  10  13       25.54       26.15      1.32 o 
   2  10  13       27.71       27.90      1.57 o 
   3  10  13        3.84        4.51      0.55 o 
   4  10  13        6.45        7.99      0.65 o 
   0  11  13       18.45       20.92      2.62 o 
   1  11  13       11.83       18.58      1.05 o 
   2  11  13       46.89       53.98      1.72 o 
   3  11  13        0.95        1.07      0.33 o 
   1  12  13       16.08       17.67      1.17 o 
   2  12  13       13.28       11.92      0.99 o 
   0   0  14     1410.01     1380.45     19.10 o 
   1   0  14       42.50       42.11      1.44 o 
   2   0  14      365.57      390.98      4.77 o 
   3   0  14       56.79       56.70      2.09 o 
   4   0  14      250.80      269.92      5.20 o 
   5   0  14      187.21      196.09      5.93 o 
   6   0  14        1.76        0.97      1.04 o 
   0   1  14       37.94       31.40      1.28 o 
   1   1  14     1819.80     1763.14      8.03 o 
   2   1  14        1.44        4.31      0.54 o 
   3   1  14     1080.55     1124.53      6.98 o 
   4   1  14       32.96       28.89      1.12 o 
   5   1  14      385.35      408.84      5.94 o 
   6   1  14        5.80        5.21      0.72 o 
   0   2  14      351.60      342.03      6.51 o 
   1   2  14      966.63      922.19      7.91 o 
   2   2  14      250.20      242.82      3.29 o 
   3   2  14      263.47      287.83      4.57 o 
   4   2  14       43.14       51.52      1.65 o 
   5   2  14       10.57        9.43      0.95 o 
   6   2  14       14.31       10.09      2.89 o 
   0   3  14        0.13        2.15      0.87 o 
   1   3  14       38.32       31.80      1.15 o 
   2   3  14       36.31       31.12      1.65 o 
   3   3  14       24.39       21.71      1.40 o 
   4   3  14       57.81       62.17      1.77 o 
   5   3  14       59.55       49.25      2.15 o 
   6   3  14       33.90       32.01      6.87 o 
   0   4  14       36.62       38.91      2.21 o 
   1   4  14       25.92       20.39      1.17 o 
   2   4  14      137.44      125.20      2.70 o 
   3   4  14       11.61       11.62      1.13 o 
   4   4  14       30.81       26.90      1.13 o 
   5   4  14       12.74       13.78      1.01 o 
   6   4  14        5.35        2.76      1.41 o 
   0   5  14      140.02      131.56      3.87 o 
   1   5  14      201.76      182.61      3.22 o 
   2   5  14      167.87      161.95      3.63 o 
   3   5  14       99.47       90.51      2.39 o 
   4   5  14       60.27       53.09      1.52 o 
   5   5  14       64.85       57.14      1.43 o 
   6   5  14       19.10       10.95      1.50 o 
   0   6  14      269.23      227.75      6.59 o 
   1   6  14      168.18      146.23      2.86 o 
   2   6  14       46.49       39.68      1.88 o 
   3   6  14      141.03      133.86      2.80 o 
   4   6  14       53.85       55.78      1.48 o 
   5   6  14       46.14       39.97      1.13 o 
   0   7  14        0.62        0.57      0.58 o 
   1   7  14        9.93       12.01      1.14 o 
   2   7  14       57.91       52.94      2.08 o 
   3   7  14        6.99        4.99      0.70 o 
   4   7  14       49.85       47.10      1.43 o 
   5   7  14        9.59        9.53      1.09 o 
   0   8  14      133.08      106.37      2.99 o 
   1   8  14       15.53       15.37      1.20 o 
   2   8  14      211.68      206.93      4.39 o 
   3   8  14       26.73       29.06      1.38 o 
   4   8  14        4.99        2.83      0.45 o 
   0   9  14       83.25       82.51      3.98 o 
   1   9  14       27.47       27.77      1.99 o 
   2   9  14        6.96        6.16      0.96 o 
   3   9  14       25.22       25.39      1.15 o 
   4   9  14        7.73        4.41      0.57 o 
   0  10  14        0.00       -0.06      0.52 o 
   1  10  14       41.79       46.51      1.55 o 
   2  10  14       10.65       10.74      0.79 o 
   3  10  14        0.86        0.74      0.44 o 
   0  11  14        3.78        4.62      0.87 o 
   1  11  14       75.99       92.51      2.43 o 
   2  11  14       96.33      115.12      1.82 o 
   1   0  15     1461.16     1457.04     11.11 o 
   2   0  15       37.61       46.81      1.92 o 
   3   0  15      791.17      855.27      7.66 o 
   4   0  15      287.08      319.12      5.45 o 
   5   0  15      390.38      415.12      7.76 o 
   6   0  15       67.70       24.87      1.65 o 
   0   1  15      281.68      280.21      4.15 o 
   1   1  15     1052.91     1067.18      8.00 o 
   2   1  15      398.61      397.82      4.26 o 
   3   1  15      213.63      238.26      3.18 o 
   4   1  15       56.82       59.27      1.67 o 
   5   1  15       11.33       14.19      1.59 o 
   6   1  15       36.45       11.78      2.84 o 
   0   2  15        5.04       10.93      1.31 o 
   1   2  15     1150.96     1119.54      7.40 o 
   2   2  15      147.23      143.13      2.58 o 
   3   2  15      528.17      520.47      6.20 o 
   4   2  15       65.31       72.21      2.18 o 
   5   2  15      180.68      167.77     22.07 o 
   6   2  15       14.95        9.72      1.27 o 
   0   3  15      123.63      128.79      3.16 o 
   1   3  15       12.53        9.26      0.78 o 
   2   3  15       50.17       47.88      2.02 o 
   3   3  15        0.51        1.53      0.57 o 
   4   3  15        1.03        3.96      0.70 o 
   5   3  15       28.78       24.34      1.73 o 
   6   3  15       15.93       14.96      1.51 o 
   0   4  15       35.09       30.61      1.62 o 
   1   4  15      372.47      309.84      4.21 o 
   2   4  15       24.20       22.06      1.21 o 
   3   4  15      177.38      162.83      3.50 o 
   4   4  15       32.78       27.17      1.07 o 
   5   4  15       55.50       53.44      2.28 o 
   0   5  15      451.18      359.57      5.21 o 
   1   5  15       18.59       19.69      1.15 o 
   2   5  15      269.36      242.74      3.25 o 
   3   5  15        3.94        4.21      0.67 o 
   4   5  15       49.57       49.90      1.38 o 
   5   5  15        0.17        0.97      1.72 o 
   0   6  15       85.53       75.20      2.57 o 
   1   6  15       31.79       27.69      1.29 o 
   2   6  15        7.03        6.88      0.92 o 
   3   6  15       54.57       57.53      1.78 o 
   4   6  15       22.61       20.69      0.87 o 
   5   6  15       92.06       83.21      2.40 o 
   0   7  15       99.35      109.49      2.72 o 
   1   7  15      111.47      107.50      2.81 o 
   2   7  15       13.87       13.66      1.10 o 
   3   7  15       36.96       42.43      1.43 o 
   4   7  15        7.60        7.02      0.60 o 
   0   8  15       71.86       61.93      1.92 o 
   1   8  15      272.66      285.36      3.92 o 
   2   8  15       19.71       19.55      1.19 o 
   3   8  15       46.51       51.06      1.40 o 
   4   8  15        1.70        1.27      0.35 o 
   0   9  15       19.80       18.78      1.28 o 
   1   9  15        6.62        7.99      0.66 o 
   2   9  15       22.03       22.98      1.52 o 
   3   9  15        4.31        4.20      0.54 o 
   0  10  15      134.98      169.51      4.72 o 
   1  10  15       21.18       25.39      1.05 o 
   2  10  15       80.47       93.22      1.55 o 
   3  10  15       56.73       60.81      1.49 o 
   1  11  15       65.37       73.85      2.29 o 
   0   0  16      379.49      399.75     10.76 o 
   1   0  16      101.68       78.45      2.68 o 
   2   0  16       66.82       65.23      2.19 o 
   3   0  16      217.25      198.10      3.58 o 
   4   0  16      152.75      132.94      4.62 o 
   5   0  16      129.37       87.24     16.65 o 
   0   1  16       39.38       43.21      1.66 o 
   1   1  16       19.74       18.01      0.93 o 
   2   1  16       86.29       91.80      2.06 o 
   3   1  16       45.44       55.59      1.73 o 
   4   1  16       18.40       21.77      1.01 o 
   5   1  16       49.76       42.56      8.99 o 
   0   2  16       27.98       29.37      1.59 o 
   1   2  16       51.38       60.70      1.42 o 
   2   2  16       46.16       41.30      1.55 o 
   3   2  16      111.17      118.15      2.90 o 
   4   2  16       82.91       85.43      2.15 o 
   5   2  16       25.91       27.07      3.66 o 
   0   3  16      110.22      110.26      2.91 o 
   1   3  16       73.09       63.51      1.56 o 
   2   3  16      114.54      108.64      2.46 o 
   3   3  16       85.16       90.77      2.11 o 
   4   3  16        9.03        8.03      0.73 o 
   5   3  16       41.70       45.04      2.42 o 
   0   4  16       40.56       32.26      1.63 o 
   1   4  16      112.48      120.16      2.27 o 
   2   4  16      130.39      128.16      2.62 o 
   3   4  16       67.11       59.19      1.85 o 
   4   4  16       59.21       67.80      1.47 o 
   5   4  16        5.28        7.36      1.42 o 
   0   5  16        7.75        7.98      0.90 o 
   1   5  16       48.12       36.86      1.47 o 
   2   5  16       54.94       47.95      1.60 o 
   3   5  16       16.95       14.13      0.95 o 
   4   5  16       23.79       19.55      0.82 o 
   5   5  16        3.84        4.76      0.83 o 
   0   6  16      181.41      156.34      3.23 o 
   1   6  16      128.99      132.49      2.58 o 
   2   6  16       53.54       40.93      1.74 o 
   3   6  16       31.31       38.85      1.19 o 
   4   6  16       35.60       28.10      0.97 o 
   0   7  16      114.01      116.30      2.63 o 
   1   7  16        1.44        2.68      0.58 o 
   2   7  16        5.61        4.54      0.69 o 
   3   7  16       10.60       13.79      1.02 o 
   4   7  16        5.90        7.65      1.07 o 
   0   8  16       33.71       36.42      1.36 o 
   1   8  16        2.06        1.10      0.46 o 
   2   8  16       11.37       13.26      1.24 o 
   3   8  16        5.02        6.72      0.62 o 
   0   9  16       39.40       56.78      2.92 o 
   1   9  16       76.63       77.80      1.87 o 
   2   9  16       15.06       13.97      0.81 o 
   3   9  16        1.89        1.46      0.33 o 
   0  10  16       25.89       36.57      1.98 o 
   1  10  16       47.79       51.61      2.28 o 
   2  10  16       56.52       65.97      2.17 o 
   1   0  17        0.18        0.83      0.87 o 
   2   0  17       41.55       38.34      2.11 o 
   3   0  17       81.59       89.99      2.28 o 
   4   0  17       18.74       17.33      1.68 o 
   5   0  17        2.53       -0.14      0.84 o 
   0   1  17        0.04        0.94      0.83 o 
   1   1  17      101.22       89.70      2.03 o 
   2   1  17       34.82       35.69      1.27 o 
   3   1  17       23.90       19.31      1.17 o 
   4   1  17        6.91        7.69      0.98 o 
   5   1  17       20.54       16.36      1.21 o 
   0   2  17       40.29       37.05      1.72 o 
   1   2  17       56.84       53.92      1.30 o 
   2   2  17        5.48        6.60      0.66 o 
   3   2  17      122.85      120.96      2.31 o 
   4   2  17       10.48        8.41      0.67 o 
   5   2  17        8.78        7.10      1.48 o 
   0   3  17        7.79       12.47      1.06 o 
   1   3  17       15.98       18.02      0.86 o 
   2   3  17       13.84       22.59      2.92 o 
   3   3  17        0.18        1.10      0.44 o 
   4   3  17       31.49       37.40      1.21 o 
   5   3  17       19.44       15.04      1.00 o 
   0   4  17        5.79        8.89      0.94 o 
   1   4  17        8.60        6.27      0.59 o 
   2   4  17       22.20       28.25      1.12 o 
   3   4  17        2.39        2.39      0.45 o 
   4   4  17       11.06       12.48      0.73 o 
   0   5  17        1.00       -0.17      0.57 o 
   1   5  17       13.87       16.84      0.89 o 
   2   5  17       21.58       23.87      1.08 o 
   3   5  17       14.21       16.36      0.76 o 
   4   5  17       27.98       27.10      1.23 o 
   0   6  17      181.90      180.87      3.26 o 
   1   6  17       52.21       62.06      1.51 o 
   2   6  17       22.53       24.43      1.14 o 
   3   6  17       32.15       39.28      1.18 o 
   4   6  17        3.90        4.70      0.44 o 
   0   7  17        1.44        3.41      0.57 o 
   1   7  17        8.30        9.10      0.71 o 
   2   7  17       38.70       34.02      1.16 o 
   3   7  17        7.29        6.30      0.54 o 
   0   8  17       16.95       17.01      1.12 o 
   1   8  17        1.44        1.01      0.45 o 
   2   8  17       14.66       12.39      0.76 o 
   3   8  17       12.40       13.60      0.70 o 
   0   9  17      178.36      213.58      4.90 o 
   1   9  17       34.89       46.15      1.49 o 
   2   9  17       27.05       30.73      0.92 o 
   0   0  18       65.82       63.95      3.82 o 
   1   0  18        0.61       -0.13      0.67 o 
   2   0  18       15.72        9.76      1.16 o 
   3   0  18       61.36       61.21      2.86 o 
   4   0  18       15.82       14.76      1.22 o 
   0   1  18        3.58        4.98      0.85 o 
   1   1  18       52.38       56.59      1.75 o 
   2   1  18       30.34       29.88      1.08 o 
   3   1  18       15.15       11.74      0.81 o 
   4   1  18       34.06       26.20      1.82 o 
   0   2  18       39.11       40.83      1.57 o 
   1   2  18       19.34       17.70      0.91 o 
   2   2  18       26.53       19.98      0.89 o 
   3   2  18       17.85       18.36      0.88 o 
   4   2  18       20.48       20.01      2.03 o 
   0   3  18      145.62      165.89      2.80 o 
   1   3  18      102.61       98.34      1.74 o 
   2   3  18       70.47       70.91      1.55 o 
   3   3  18       33.55       28.04      0.94 o 
   4   3  18       24.98       18.06      0.73 o 
   0   4  18        0.62       -0.45      0.49 o 
   1   4  18       11.65        9.45      0.60 o 
   2   4  18       20.32       23.92      0.92 o 
   3   4  18       38.87       33.44      0.98 o 
   4   4  18        1.50        1.41      0.53 o 
   0   5  18        3.05        6.96      0.65 o 
   1   5  18       17.87       17.67      0.82 o 
   2   5  18        5.38        5.14      0.58 o 
   3   5  18        8.16        4.19      0.39 o 
   4   5  18        9.53        8.93      0.97 o 
   0   6  18        9.69        6.63      0.68 o 
   1   6  18       86.73       84.20      1.56 o 
   2   6  18       12.14       13.11      0.74 o 
   3   6  18       20.34       20.38      0.73 o 
   0   7  18       26.60       18.08      0.98 o 
   1   7  18       16.64       14.66      0.74 o 
   2   7  18        0.11       -0.14      0.29 o 
   3   7  18        8.14        6.99      0.60 o 
   0   8  18       79.35       87.83      3.18 o 
   1   8  18       56.68       60.16      1.57 o 
   2   8  18       12.28        9.86      0.53 o 
   1   0  19       19.25       21.06      1.49 o 
   2   0  19        1.75        2.32      0.67 o 
   3   0  19       33.28       37.65      2.18 o 
   4   0  19       12.24       10.98      1.35 o 
   0   1  19       23.47       31.68      1.83 o 
   1   1  19       14.09       15.79      0.83 o 
   2   1  19        8.32        7.65      0.64 o 
   3   1  19       33.68       31.05      1.11 o 
   4   1  19        0.69       -0.71      0.71 o 
   0   2  19        0.86        1.64      0.75 o 
   1   2  19       16.73       15.51      0.72 o 
   2   2  19       31.51       27.78      0.92 o 
   3   2  19       57.46       58.13      2.36 o 
   4   2  19        4.36        4.69      0.91 o 
   0   3  19       38.82       35.77      1.22 o 
   1   3  19       28.07       32.55      1.01 o 
   2   3  19       72.83       72.52      1.60 o 
   3   3  19       14.42       15.99      0.72 o 
   0   4  19       28.20       26.49      1.41 o 
   1   4  19       49.60       45.73      1.17 o 
   2   4  19       12.20       11.89      0.59 o 
   3   4  19       63.57       53.90      1.36 o 
   0   5  19       38.95       55.39      1.30 o 
   1   5  19       17.78       16.60      0.64 o 
   2   5  19       13.71       20.59      0.70 o 
   3   5  19       38.19       39.95      1.07 o 
   0   6  19       27.24       31.61      2.43 o 
   1   6  19       18.03       13.69      0.77 o 
   2   6  19       14.99       19.68      0.84 o 
   0   7  19        0.15        0.50      0.68 o 
   1   7  19       19.26       23.49      1.29 o 
   0   0  20       28.52       30.63      2.27 o 
   1   0  20        0.38       -0.19      0.58 o 
   2   0  20        1.43        2.85      0.61 o 
   3   0  20       35.76       31.49      1.60 o 
   0   1  20       45.85       50.03      1.98 o 
   1   1  20       42.51       42.63      1.27 o 
   2   1  20        5.46        6.56      0.50 o 
   3   1  20       59.41       58.92      4.46 o 
   0   2  20       45.69       50.65      1.94 o 
   1   2  20        0.12        0.14      0.37 o 
   2   2  20       17.76       15.76      0.84 o 
   3   2  20        4.09        5.40      0.82 o 
   0   3  20       13.60       20.53      1.21 o 
   1   3  20       61.19       57.79      1.14 o 
   2   3  20       63.01       66.43      1.89 o 
   3   3  20        5.49        5.30      0.76 o 
   0   4  20      124.17      140.45      2.17 o 
   1   4  20        7.58        9.23      0.50 o 
   2   4  20       38.57       41.88      1.08 o 
   0   5  20        4.13        5.01      0.61 o 
   1   5  20       85.11       88.61      1.38 o 
   2   5  20       19.64       15.44      0.83 o 
   1   0  21        1.56        1.46      0.47 o 
   2   0  21        0.10       -0.01      0.54 o 
   0   1  21      168.18      176.42      3.09 o 
   1   1  21       60.17       61.64      1.25 o 
   2   1  21      120.57      128.11      2.22 o 
   0   2  21       49.32       61.87      1.78 o 
   1   2  21       12.48       12.85      0.70 o 
   2   2  21      107.42      109.86      2.91 o 
   0   3  21       15.96       16.28      1.33 o 
   1   3  21       12.46       18.84      0.76 o 
   0   4  21       54.33       71.23      2.32 o 
                                                 
